# Supplementary material for: CBX2 shapes chromatin accessibility promoting AML via p38 MAPK signaling pathway
Source: Mol Cancer. 2022 Jun 9;21:125. doi: 10.1186/s12943-022-01603-y (PMC9178829; doi:10.1186/s12943-022-01603-y)
Supplement: Supplementary file 2 — Additional file 2: Supplementary Table 1. List of 223 common genes from comparison between unique regions by ATAC-seq and differentially upregulated (UP_REG DR) genes by RNA-seq in U937 shCBX2 cells. Supplementary Table 2. List of 25 genes included in the GO molecular function kinase binding (FDR q-value = 1.95 e-9). Supplementary Table 3. List of 334 common genes from comparison between unique regions by ATAC-seq and differentially downregulated (DOWN_REG DR) genes by RNA-seq in U937 shCBX2 cells. Supplementary Table 4. GO biological processes of 334 common genes from comparison between unique regions by ATAC-seq and the differentially downregulated (DOWN_REG DR) genes by RNA-seq in U937 shCBX2 cells. Supplementary Table 5. GO Molecular Function of 334 common genes from comparison between unique regions by ATAC-seq and differentially downregulated (DOWN_REG DR) genes by RNA-seq in U937 shCBX2 cells. Supplementary Table 6. GO KEGG pathways of 334 common genes from comparison between unique regions by ATAC-seq and differentially downregulated (DOWN_REG DR) genes by RNA-seq in U937 shCBX2 cells. [file 12943_2022_1603_MOESM2_ESM.xlsx]

## Sheet: Table 1
Gene symbol of 223 common elements from comparison between unique region by ATAC-seq and the Differential UpRegulated (UP_REG DR) genes by RNAseq in U937 shCBX2
C5AR1
ANXA3
RAB33B
STK17A
DUSP4
SLC16A5
DUSP5
CD6
PILRA
ZBTB20
ASAH1
KLF4
HPS1
TANK
DNAJB4
ANKDD1A
DAND5
SAT2
PTP4A3
CDKN2B
VEGFA
NRSN1
SGSM3
ULBP1
SOCS3
UNKL
MAPK8IP2
SLC14A2
DUSP10
SFXN3
ZNF846
PTPN23
AMPH
TMEM255B
TMBIM1
DUSP28
MFGE8
ZNF16
CDHR4
RASGEF1B
SIRT5
ZFP36L1
SKI
DNAJC5B
C5AR2
RASGRP3
BHLHE40
LRSAM1
RUNX2
CAMTA2
CABYR
CDKN1A
SNX8
FOSB
AIG1
LY9
TREM1
HSD17B14
CALCOCO1
BAIAP2
ITIH5
IRF1
RGS16
FBXO27
NCF2
VSNL1
IDNK
GLB1L
RDH5
LRRC25
ZFP36L2
ZNF778
ABCA8
ELN
VIM
RHEBL1
MAN1C1
HSPA1A
TOM1
SLC26A11
NFIC
PELI1
MR1
IFRD1
GDPD1
MVP
RGS2
DDIT4
PSAP
BMPR2
IFI6
DNASE2
LGMN
KIFC2
GTF2IRD2
GPR34
TSNARE1
ZNF34
ZNF517
IYD
RARG
TGFBR2
HLA-DMA
CSRP2
ABCA7
ALDH3B1
LMNA
TTLL10
ERN1
FBXO32
AR
ARNT2
BBC3
CSF3R
FRRS1
PTK2
ZBTB18
CD300A
RHOBTB2
SYTL1
RGSL1
CTSB
EEPD1
AOC1
SPP1
IGFLR1
REPS2
ITGA6
SMCO4
IRS2
TREML2
RGS1
PRDM1
FGD2
DOCK6
MDGA1
HMOX1
FLCN
LILRB3
OSGIN1
ADAM28
SH3BP5
IGFBP6
ARHGEF28
C1QTNF6
NEK8
GPR35
TNFRSF14
IFNLR1
TP53I11
MAFB
TP53
PLEKHD1
SPSB1
MAPK8IP3
MANBA
FUK
P2RX7
BACH2
TRIM36
CFD
AGPAT9
TMEM130
PLAU
DNAH14
KLF11
ZNF277
SQSTM1
ATF3
TAPBPL
UBA7
EFNA4
ADORA2A
CELF6
CATSPERG
SMAD7
TMC8
HSF4
SIPA1L3
P2RY12
CTH
CRTC2
PNRC1
CIR1
CTSD
SIGLEC6
HMGA2
FERMT2
WDR81
HLA-F
NBEAL2
RARA
PLK2
SP100
SEPP1
SRXN1
TRIM7
ALDH8A1
ABCC10
IFI30
PLEKHM1
CALCRL
HECTD3
SLC9A1
U2AF1L4
STEAP2
STAP2
INMT
TMEM144
TMEM17
RGS9
HSPA1B
RIMS2
EPHB6
BCL3
LTC4S
F11R
MKL1
RNF157
ZNF385A
CEBPB
DACT1
PIK3IP1

## Sheet: Table 2 
List of 25 genes included in the GO molecular function kinase binding (FDR q-value = 1.95 e-9).
Entrez Gene Id	Gene symbol
7157	TP53
5914	RARA
1051	CEBPB
6497	SKI
6672	SP100
9541	CIR1
8878	SQSTM1
5747	PTK2
8660	IRS2
7048	TGFBR2
51339	DACT1
1026	CDKN1A
23542	MAPK8IP2
25780	RASGRP3
1030	CDKN2B
9961	MVP
11221	DUSP10
1846	DUSP4
1847	DUSP5
659	BMPR2
23221	RHOBTB2
23162	MAPK8IP3
25930	PTPN23
113791	PIK3IP1
23218	NBEAL2

## Sheet: Table 3
Gene symbol of 334 common genes from comparison between unique region by ATAC-seq and the Differential DownRegulated (DOWN_REG DR) genes by RNAseq in U937 shCBX2
CYP11A1
PDCL3
AEN
LMAN1
CHD1
EPT1
RBM17
SMYD3
HIST1H1E
TUBB
PREP
RFX3
PIK3CB
RCSD1
SAMM50
HIST1H2BJ
KCNQ5
MAK16
OSBP
FKBP4
AHI1
IRX3
MTG1
PMVK
AKAP2
IFNAR1
NAA60
FAM49A
IGFBP2
CD93
PSMD12
FKBP5
CUL3
METTL16
AHCTF1
E2F7
LRRFIP1
IL18RAP
SLC25A15
PES1
EIF2AK2
ALDH1L1
FCGR2A
TFB1M
API5
POLR1B
EPC2
TDRD3
EFHD2
CPXM1
TWISTNB
MPHOSPH6
GLIS3
HM13
RPL3
CWC22
PPP1CB
PWP1
PAN3
NABP1
C21orf33
MBNL3
ALKBH5
UBE2E2
MARCKSL1
ARPC5L
PIK3R1
EBNA1BP2
CFDP1
ARHGAP35
SDF2L1
CCP110
HIST1H1C
BRD3
HNRNPU
EEA1
ACTR2
TBC1D19
KANK1
KIF26B
TNIK
RAP1A
DEPDC1B
CAPN3
CD4
ZSCAN5A
RPP40
MRVI1
PGRMC2
FYCO1
TBC1D5
CSTF3
ALDH4A1
SLCO3A1
RAB14
GSAP
GATAD2A
PTGES3
HACE1
CBR4
PRKCD
FADS2
ENAH
RIPK2
KIF4B
KLF6
NHP2
DPM3
MPV17L2
PLEKHG3
RIF1
LDHA
PRRC2C
ARRB1
WDR60
CDCA7
DHX37
LACE1
FCHSD2
MT1X
TSPAN5
SRSF4
POLR2D
GAPT
PTMA
MRPL3
TOMM6
TIMM9
SNRPA1
NLN
UTP3
RAB3D
MYCBP2
RRM2
FAR1
HELLS
SHROOM3
TRIM71
SHFM1
PHF14
RRP12
ZFAND3
HSPH1
DNAJB5
AMOTL1
ST3GAL3
PPP2R2B
DAP
GMDS
SEPHS2
PRAME
KHDRBS1
CSF1R
PNN
ATP1B3
HNRNPL
MTMR11
RMI2
DAAM1
TRAP1
DPYSL3
CCDC88A
RAB7A
SLC35B4
BYSL
CYCS
ANP32E
BZRAP1
ELOVL5
IRX5
RIOK1
SMC3
CCDC124
QDPR
UBR3
FABP5
MEIS2
SLC25A35
EZR
VASH1
HSPA8
PKIB
YWHAZ
SNN
IL22RA2
MTHFD1
MRPS28
KCTD10
DIXDC1
PDSS1
PCBP1
AMMECR1
LRBA
CORO1C
FDFT1
DNMT3A
PSIP1
KCNAB1
BMS1
MDH2
DHCR7
KIF9
APEX1
CHST2
NAA15
FRMD4A
MCTP2
WWOX
GTSE1
MDFI
RCC1
POU2F2
LPHN3
ZNF608
MIPEP
CTR9
GGACT
YWHAG
SSBP3
VKORC1L1
ZNF582
RHOU
TACC3
CCNJ
ZNF706
SAMD11
MUT
CTPS1
SYNCRIP
SCN1B
STAR
TUBA1C
RSBN1
RALGPS2
POLE4
DCPS
SSR1
RBFOX2
DDX10
FABP6
GPR85
DDX1
MKI67
IMMP2L
USP5
HIST1H2BD
TOP2B
SHOX2
TXN2
TXLNB
EPHB2
FAM101B
HNRNPA1L2
EDEM3
HGF
SATB1
GINS2
UCK2
PLOD1
CLPB
RAC1
GUCY1A3
CDH13
AIDA
ARHGAP30
PHACTR3
THOC2
WDR1
STEAP3
EDC3
WDR43
PODXL2
KRAS
GET4
ZNF407
CDCA7L
MCM3
KAZALD1
WT1
MYOF
UBE2M
SLC16A9
SNRPD1
NCAPG2
NUDT6
IRAK3
ZNF217
SCAI
UTP14A
CPPED1
NOMO3
INO80C
PIN4
ANGPT1
ZNF618
ITGA4
DNAJC6
C2CD5
TBC1D4
RPIA
HMGN5
SHCBP1
SESN3
TTLL12
CSTF2
UGDH
PIWIL4
PPM1B
STXBP6
CKAP2
HNRNPM
RPA1
ESF1
HK2
HDAC2
DDX54
LAS1L
ZEB2
MRPS2
CLYBL
SDHC
RAD51
FERMT1
CCND2
RAB27A
L3MBTL3
IRF8
BCL11A
BCAT1
RAG2
AMD1
TRIB2
BCKDHB
TOP1

## Sheet: Table 4
GO biological processes of 334 common genes from comparison between unique regions by ATAC-seq and the differentially downregulated (DOWN_REG DR) genes by RNA-seq in U937 shCBX2 cells.
Gene Set Name [# Genes (K)]	Description	# Genes in Overlap (k)	p-value	FDR q-value
GO_CHROMOSOME_ORGANIZATION [1253]	A process that is carried out at the cellular level that results in the assembly, arrangement of constituent parts, or disassembly of chromosomes, structures composed of a very long molecule of DNA and associated proteins that carries hereditary information. This term covers covalent modifications at the molecular level as well as spatial relationships among the major components of a chromosome. …	49	2.32 e-19	1.76 e-15
GO_RNA_PROCESSING [1442]	Any process involved in the conversion of one or more primary RNA transcripts into one or more mature RNA molecules. [GOC:mah]	50	1.36 e-17	3.81 e-14
GO_RIBONUCLEOPROTEIN_COMPLEX_BIOGENESIS [480]	A cellular process that results in the biosynthesis of constituent macromolecules, assembly, and arrangement of constituent parts of a complex containing RNA and proteins. Includes the biosynthesis of the constituent RNA and protein molecules, and those macromolecular modifications that are involved in synthesis or assembly of the ribonucleoprotein complex. [GOC:isa_complete, GOC:mah]	30	1.51 e-17	3.81 e-14
GO_RIBOSOME_BIOGENESIS [310]	A cellular process that results in the biosynthesis of constituent macromolecules, assembly, and arrangement of constituent parts of ribosome subunits; includes transport to the sites of protein synthesis. [GOC:ma, PMID:26404467, Wikipedia:Ribosome_biogenesis]	25	2.16 e-17	4.08 e-14
GO_RRNA_METABOLIC_PROCESS [238]	The chemical reactions and pathways involving rRNA, ribosomal RNA, a structural constituent of ribosomes. [ISBN:0198506732]	21	1.37 e-15	2.07 e-12
GO_CELL_CYCLE [1881]	The progression of biochemical and morphological phases and events that occur in a cell during successive cell replication or nuclear replication events. Canonically, the cell cycle comprises the replication and segregation of genetic material followed by the division of the cell, but in endocycles or syncytial cells nuclear replication or nuclear division may not be followed by cell division. [G…	54	1.81 e-15	2.29 e-12
GO_REGULATION_OF_ORGANELLE_ORGANIZATION [1310]	Any process that modulates the frequency, rate or extent of a process involved in the formation, arrangement of constituent parts, or disassembly of an organelle. [GOC:mah]	44	4.51 e-15	4.87 e-12
GO_NEGATIVE_REGULATION_OF_NUCLEOBASE_CONTAINING_COMPOUND_METABOLIC_PROCESS [1567]	Any cellular process that stops, prevents, or reduces the frequency, rate or extent of the chemical reactions and pathways involving nucleobases, nucleosides, nucleotides and nucleic acids. [GOC:go_curators]	47	3.13 e-14	2.97 e-11
GO_RNA_SPLICING [484]	The process of removing sections of the primary RNA transcript to remove sequences not present in the mature form of the RNA and joining the remaining sections to form the mature form of the RNA. [GOC:krc, GOC:mah]	26	8.01 e-14	6.74 e-11
GO_MRNA_METABOLIC_PROCESS [887]	The chemical reactions and pathways involving mRNA, messenger RNA, which is responsible for carrying the coded genetic 'message', transcribed from DNA, to sites of protein assembly at the ribosomes. [ISBN:0198506732]	34	1.9 e-13	1.34 e-10
GO_PROTEIN_CONTAINING_COMPLEX_SUBUNIT_ORGANIZATION [1978]	Any process in which macromolecules aggregate, disaggregate, or are modified, resulting in the formation, disassembly, or alteration of a protein complex. [GOC:mah]	52	2.02 e-13	1.34 e-10
GO_MITOTIC_CELL_CYCLE [1053]	Progression through the phases of the mitotic cell cycle, the most common eukaryotic cell cycle, which canonically comprises four successive phases called G1, S, G2, and M and includes replication of the genome and the subsequent segregation of chromosomes into daughter cells. In some variant cell cycles nuclear replication or nuclear division may not be followed by cell division, or G1 and G2 ph…	37	2.12 e-13	1.34 e-10
GO_MRNA_PROCESSING [551]	Any process involved in the conversion of a primary mRNA transcript into one or more mature mRNA(s) prior to translation into polypeptide. [GOC:mah]	27	2.33 e-13	1.36 e-10
GO_NEGATIVE_REGULATION_OF_RNA_BIOSYNTHETIC_PROCESS [1365]	Any process that stops, prevents or reduces the frequency, rate or extent of RNA biosynthetic process. [GO:jl, GO_REF:0000058, GOC:TermGenie]	42	3.65 e-13	1.98 e-10
GO_NEGATIVE_REGULATION_OF_BIOSYNTHETIC_PROCESS [1762]	Any process that stops, prevents, or reduces the rate of the chemical reactions and pathways resulting in the formation of substances. [GOC:go_curators]	48	5.43 e-13	2.66 e-10
GO_NCRNA_PROCESSING [400]	Any process that results in the conversion of one or more primary non-coding RNA (ncRNA) transcripts into one or more mature ncRNA molecules. [GOC:mah]	23	5.62 e-13	2.66 e-10
GO_CHROMATIN_ORGANIZATION [820]	Any process that results in the specification, formation or maintenance of the physical structure of eukaryotic chromatin. [GOC:mah, GOC:vw, PMID:20404130]	32	6.31 e-13	2.81 e-10
GO_NCRNA_METABOLIC_PROCESS [493]	The chemical reactions and pathways involving non-coding RNA transcripts (ncRNAs). [GOC:mah]	25	8.73 e-13	3.67 e-10
GO_ACTIN_FILAMENT_BASED_PROCESS [804]	Any cellular process that depends upon or alters the actin cytoskeleton, that part of the cytoskeleton comprising actin filaments and their associated proteins. [GOC:mah]	31	2.01 e-12	8.01 e-10
GO_RNA_SPLICING_VIA_TRANSESTERIFICATION_REACTIONS [391]	Splicing of RNA via a series of two transesterification reactions. [GOC:krc]	22	2.79 e-12	1.06 e-9

## Sheet: Table 5
GO Molecular Function of 334 common genes from comparison between unique regions by ATAC-seq and differentially downregulated (DOWN_REG DR) genes by RNA-seq in U937 shCBX2 cells.
Gene Set Name [# Genes (K)]	Description	# Genes in Overlap (k)	p-value	FDR q-value
GO_RNA_BINDING [1975]	Interacting selectively and non-covalently with an RNA molecule or a portion thereof. [GOC:jl, GOC:mah]	73	2.28 e-27	3.87 e-24
GO_RIBONUCLEOTIDE_BINDING [1899]	Interacting selectively and non-covalently with a ribonucleotide, any compound consisting of a ribonucleoside that is esterified with (ortho)phosphate or an oligophosphate at any hydroxyl group on the ribose moiety. [GOC:mah]	57	3.71 e-17	3.15 e-14
GO_HYDROLASE_ACTIVITY_ACTING_ON_ACID_ANHYDRIDES [857]	Catalysis of the hydrolysis of any acid anhydride. [GOC:jl]	33	3.88 e-13	2.2 e-10
GO_ADENYL_NUCLEOTIDE_BINDING [1546]	Interacting selectively and non-covalently with adenyl nucleotides, any compound consisting of adenosine esterified with (ortho)phosphate. [ISBN:0198506732]	44	1.32 e-12	5.61 e-10
GO_PROTEIN_CONTAINING_COMPLEX_BINDING [1258]	Interacting selectively and non-covalently with a macromolecular complex. [GOC:jl]	39	2.17 e-12	7.38 e-10
GO_IDENTICAL_PROTEIN_BINDING [1926]	Interacting selectively and non-covalently with an identical protein or proteins. [GOC:jl]	47	4.26 e-11	1.21 e-8
GO_CYTOSKELETAL_PROTEIN_BINDING [979]	Interacting selectively and non-covalently with any protein component of any cytoskeleton (actin, microtubule, or intermediate filament cytoskeleton). [GOC:mah]	30	1.15 e-9	2.71 e-7
GO_OXIDOREDUCTASE_ACTIVITY [751]	Catalysis of an oxidation-reduction (redox) reaction, a reversible chemical reaction in which the oxidation state of an atom or atoms within a molecule is altered. One substrate acts as a hydrogen or electron donor and becomes oxidized, while the other acts as hydrogen or electron acceptor and becomes reduced. [GOC:go_curators]	26	1.28 e-9	2.71 e-7
GO_PROTEIN_DOMAIN_SPECIFIC_BINDING [714]	Interacting selectively and non-covalently with a specific domain of a protein. [GOC:go_curators]	25	2.14 e-9	4.03 e-7
GO_HISTONE_BINDING [238]	Interacting selectively and non-covalently with a histone, any of a group of water-soluble proteins found in association with the DNA of eukaroytic chromosomes. They are involved in the condensation and coiling of chromosomes during cell division and have also been implicated in nonspecific suppression of gene activity. [GOC:jl]	13	1.21 e-7	2.05 e-5
GO_CHROMATIN_BINDING [596]	Interacting selectively and non-covalently with chromatin, the network of fibers of DNA, protein, and sometimes RNA, that make up the chromosomes of the eukaryotic nucleus during interphase. [GOC:jl, ISBN:0198506732, PMID:20404130]	20	1.78 e-7	2.74 e-5
GO_GUANYL_NUCLEOTIDE_BINDING [397]	Interacting selectively and non-covalently with guanyl nucleotides, any compound consisting of guanosine esterified with (ortho)phosphate. [ISBN:0198506732]	16	2.8 e-7	3.96 e-5
GO_SINGLE_STRANDED_DNA_BINDING [114]	Interacting selectively and non-covalently with single-stranded DNA. [GOC:elh, GOC:vw, PMID:22976174]	9	5.12 e-7	6.68 e-5
GO_GTPASE_ACTIVITY [326]	Catalysis of the reaction: GTP + H2O = GDP + phosphate. [ISBN:0198547684, PMID:26832457, PMID:27218782]	14	7.38 e-7	8.95 e-5
GO_ACTIN_BINDING [437]	Interacting selectively and non-covalently with monomeric or multimeric forms of actin, including actin filaments. [GOC:clt]	16	9.94 e-7	1.07 e-4
GO_CATALYTIC_ACTIVITY_ACTING_ON_RNA [385]	Catalytic activity that acts to modify RNA. [GOC:molecular_function_refactoring, GOC:pdt]	15	1.01 e-6	1.07 e-4
GO_CATALYTIC_ACTIVITY_ACTING_ON_DNA [204]	Catalytic activity that acts to modify DNA. [GOC:molecular_function_refactoring, GOC:pdt]	11	1.29 e-6	1.29 e-4
GO_HELICASE_ACTIVITY [160]	Catalysis of the reaction: ATP + H2O = ADP + phosphate, to drive the unwinding of a DNA or RNA helix. [GOC:jl]	9	8.52 e-6	8.03 e-4
GO_ENZYME_REGULATOR_ACTIVITY [1059]	Binds to and modulates the activity of an enzyme. [GOC:dph, GOC:mah, GOC:tb]	24	1.09 e-5	9.75 e-4
GO_OXIDOREDUCTASE_ACTIVITY_ACTING_ON_THE_CH_NH_GROUP_OF_DONORS_NAD_OR_NADP_AS_ACCEPTOR [18]	Catalysis of an oxidation-reduction (redox) reaction in which a CH-NH group acts as a hydrogen or electron donor and reduces NAD or NADP. [GOC:jl]	4	1.31 e-5	1.11 e-3

## Sheet: Table 6
GO KEGG pathways of 334 common genes from comparison between unique regions by ATAC-seq and differentially downregulated (DOWN_REG DR) genes by RNA-seq in U937 shCBX2 cells.
Gene Set Name [# Genes (K)]	Description	# Genes in Overlap (k)	p-value	FDR q-value
KEGG_NEUROTROPHIN_SIGNALING_PATHWAY [126]	Neurotrophin signaling pathway	10	1.13 e-7	1.13 e-5
KEGG_SPLICEOSOME [127]	Spliceosome	10	1.22 e-7	1.13 e-5
KEGG_REGULATION_OF_ACTIN_CYTOSKELETON [213]	Regulation of actin cytoskeleton	10	1.33 e-5	7.56 e-4
KEGG_FC_GAMMA_R_MEDIATED_PHAGOCYTOSIS [96]	Fc gamma R-mediated phagocytosis	7	1.63 e-5	7.56 e-4
KEGG_P53_SIGNALING_PATHWAY [68]	p53 signaling pathway	6	2.23 e-5	8.18 e-4
KEGG_RENAL_CELL_CARCINOMA [70]	Renal cell carcinoma	6	2.64 e-5	8.18 e-4
KEGG_FOCAL_ADHESION [199]	Focal adhesion	9	4.79 e-5	1.27 e-3
KEGG_LEUKOCYTE_TRANSENDOTHELIAL_MIGRATION [116]	Leukocyte transendothelial migration	7	5.52 e-5	1.28 e-3
KEGG_PATHOGENIC_ESCHERICHIA_COLI_INFECTION [56]	Pathogenic Escherichia coli infection	5	1.04 e-4	2.15 e-3
KEGG_COLORECTAL_CANCER [62]	Colorectal cancer	5	1.69 e-4	2.95 e-3
KEGG_PYRIMIDINE_METABOLISM [98]	Pyrimidine metabolism	6	1.74 e-4	2.95 e-3
KEGG_PANCREATIC_CANCER [70]	Pancreatic cancer	5	2.99 e-4	4.64 e-3
KEGG_ALDOSTERONE_REGULATED_SODIUM_REABSORPTION [42]	Aldosterone-regulated sodium reabsorption	4	4.09 e-4	5.85 e-3
KEGG_FC_EPSILON_RI_SIGNALING_PATHWAY [79]	Fc epsilon RI signaling pathway	5	5.24 e-4	6.96 e-3
KEGG_TYPE_II_DIABETES_MELLITUS [47]	Type II diabetes mellitus	4	6.3 e-4	7.5 e-3
KEGG_CELL_CYCLE [125]	Cell cycle	6	6.45 e-4	7.5 e-3
KEGG_CHEMOKINE_SIGNALING_PATHWAY [189]	Chemokine signaling pathway	7	1.08 e-3	1.18 e-2
KEGG_HOMOLOGOUS_RECOMBINATION [28]	Homologous recombination	3	1.6 e-3	1.65 e-2
KEGG_PATHWAYS_IN_CANCER [325]	Pathways in cancer	9	1.72 e-3	1.68 e-2
KEGG_CYSTEINE_AND_METHIONINE_METABOLISM [34]	Cysteine and methionine metabolism	3	2.81 e-3	2.6 e-2
